# Supplementary material for: Exosomes are released by bystander cells exposed to radiation-induced biophoton signals: Reconciling the mechanisms mediating the bystander effect
Source: PLoS One. 2017 Mar 9;12(3):e0173685. doi: 10.1371/journal.pone.0173685 (PMC5344502; doi:10.1371/journal.pone.0173685)
Supplement: S1 File — This file contains the data corresponding to the results presented in the current manuscript. (XLSX) [file pone.0173685.s001.xlsx]

## Sheet: Sheet1
Exosomes are released by bystander cells exposed to radiation-induced biophoton signals: Reconciling the mechanisms mediating the bystander effect
Data set
Reporter cells receiving ICCM from UV-exposed bystander cells
	Endpoint: Clonogenic Surivival				Seeding Density: seeded 500 cells
	Treatment:	0.5 Gy 3H			0 Gy			0.5 Gy 3H, no cells			0.5 Gy 3H, RNase
		Colonies	Surviving Fraction		Colonies	Surviving Fraction		Colonies	Surviving Fraction		Colonies	Surviving Fraction
	Trial 1 (plating	148	0.802895		175	0.949369		182	0.987344		-	-
	efficiency: 0.368)	160	0.867994		194	1.05244		178	0.965644		-	-
		175	0.949369		181	0.981919		149	0.80832		-	-
	Trial 2 (plating	127	0.750739		172	1.01675		167	0.987192		-	-
	efficiency: 0.338)	142	0.839409		173	1.02266		169	0.999015		-	-
		204	1.20591		183	1.08177		197	1.16453		-	-
	Trial 3 (plating	129	0.930288		138	0.995192		139	1.0024		-	-
	efficiency: 0.277)	142	1.02404		150	1.08173		159	1.14663		-	-
		112	0.807692		143	1.03125		160	1.15385		-	-
	Trial 4 (plating	127	0.690843		179	0.973708		-	-		191	1.03898
	efficiency: 0.368)	159	0.864914		188	1.02267		-	-		183	0.995467
		176	0.957389		189	1.02811		-	-		178	0.968269
	Trial 5 (plating	141	0.920566		152	0.992383		-	-		154	1.00544
	efficiency: 0.306)	123	0.803047		152	0.992383		-	-		153	0.998912
		108	0.705114		154	1.00544		-	-		182	1.18825
	Trial 6 (plating	119	0.815068		170	1.16438		-	-		158	1.08219
	efficiency: 0.292)	114	0.780822		152	1.0411		-	-		137	0.938356
		104	0.712329		131	0.89726		-	-		143	0.979452
Reporter cells receiving exosomes isolated from ICCM from UC-exposed bystander cells
	Endpoint: Clonogenic Surivival				Seeding Density: seeded 500 cells
	Treatment:	0.5 Gy 3H			0 Gy			0.5 Gy 3H, no cells			Exosomes from fresh medium			0.5 Gy 3H, RNase
		Colonies	Surviving Fraction		Colonies	Surviving Fraction		Colonies	Surviving Fraction		Colonies	Surviving Fraction		Colonies	Surviving Fraction
	Trial 1 (plating	135	0.885246		155	1.01639		178	1.16721		138	0.904918		-	-
	efficiency: 0.306)	127	0.832787		145	0.95082		147	0.963934		172	1.12787		-	-
		153	1.00328		157	1.02951		178	1.16721		162	1.0623		-	-
	Trial 2 (plating	167	0.857143		186	0.954662		206	1.05731		185	0.94953		-	-
	efficiency: 0.383)	157	0.805817		197	1.01112		199	1.02139		208	1.06758		-	-
		160	0.821215		179	0.918734		199	1.02139		199	1.02139		-	-
	Trial 3 (plating	175	0.971323		159	0.882516		177	0.982424		169	0.93802		-	-
	efficiency: 0.363)	175	0.971323		177	0.982424		189	1.04903		173	0.960222		-	-
		188	1.04348		213	1.18224		183	1.01573		172	0.954671		-	-
	Trial 4 (plating	132	0.718042		178	0.968269		-	-		-	-		184	1.00091
	efficiency: 0.368)	145	0.788758		181	0.984588		-	-		-	-		190	1.03355
		156	0.848595		185	1.00635		-	-		-	-		177	0.962829
	Trial 5 (plating	138	0.900979		155	1.01197		-	-		-	-		150	0.979325
	efficiency: 0.306)	131	0.855277		161	1.05114		-	-		-	-		148	0.966267
		128	0.835691		159	1.03808		-	-		-	-		153	0.998912
	Trial 6 (plating	83	0.568493		141	0.965753		-	-		-	-		131	0.89726
	efficiency: 0.292)	119	0.815068		151	1.03425		-	-		-	-		138	0.945205
		112	0.767123		136	0.931507		-	-		-	-		153	1.04795
	Endpoint: mitochondrial membrane potential (JC-1), ratio of aggregates to monomers (normalized to DMSO negative control)
	Treatment:	0.5 Gy 3H				0 Gy				0.5 Gy 3H, no cells				Exosomes from fresh medium				CCCP (JC-1 positive control)				DMSO (JC-1 negative control)
		Aggregate	Monomer	Ratio		Aggregate	Monomer	Ratio		Aggregate	Monomer	Ratio		Aggregate	Monomer	Ratio		Aggregate	Monomer	Ratio		Aggregate	Monomer	Ratio
	Trial 1	13416	2322	5.77778		12923	2127	6.07569		14338	2170	6.60737		16567	2285	7.25033		1852	5443	0.340254		17603	2438	7.22026
		13742	2350	5.84766		14516	2347	6.18492		14729	2156	6.83163		17714	2414	7.33803		1864	5318	0.350508		18522	2556	7.24648
		14472	2462	5.87815		13526	2301	5.87831		15161	2294	6.60898		18020	2455	7.34012		1836	5389	0.340694		16782	2375	7.06611
		14715	2534	5.80702		14557	2351	6.19183		15289	2476	6.17488		18093	2479	7.29851		1845	5282	0.3493		19427	2725	7.12917
		13747	2457	5.59503		13760	2231	6.16764		14224	2193	6.48609		18309	2648	6.91427		1991	5564	0.357836		19309	2656	7.26995
		14979	2559	5.85346		14237	2351	6.05572		14623	2302	6.3523		17244	2416	7.13742		1964	5388	0.364514		18656	2672	6.98204
	Trial 2	17228	3546	4.85843		24943	4012	6.2171		23122	4117	5.61623		18530	3567	5.19484		3402	8500	0.400235		20962	3848	5.44751
		18211	3742	4.86665		26665	4378	6.09068		23565	4216	5.58942		19818	3831	5.17306		3444	8886	0.387576		21715	3943	5.50723
		18020	3652	4.93428		26310	4215	6.24199		22745	4125	5.51394		19602	3804	5.153		3569	9383	0.380369		34984	6081	5.753
		18616	3743	4.97355		25812	4203	6.14133		24160	4288	5.63433		18847	3723	5.06232		3666	9010	0.406881		22006	4076	5.39892
		19208	3895	4.93145		25858	4189	6.17283		22552	4171	5.40686		18072	3623	4.98813		4056	9811	0.413414		21632	4059	5.32939
		17695	3695	4.7889		25203	4112	6.12913		20054	3878	5.17122		20404	4138	4.93088		3705	9530	0.388772		22126	4063	5.44573
	Trial 3	13858	2478	5.59241		12632	2034	6.21042		15676	2268	6.91182		14642	2227	6.57476		3307	4287	0.771402		13860	2100	6.6
		13183	2301	5.72925		12560	2032	6.1811		16720	2427	6.88916		15188	2306	6.5863		3320	4215	0.787663		14271	2180	6.54633
		13186	2384	5.53104		12431	2056	6.04621		16882	2442	6.91319		14977	2283	6.56023		3308	4099	0.807026		14022	2153	6.51277
		13365	2359	5.66554		12637	2043	6.18551		16386	2423	6.76269		14855	2236	6.64356		3249	4163	0.780447		14274	2185	6.53272
		13365	2333	5.72868		12620	2073	6.0878		16555	2399	6.90079		15332	2302	6.6603		3240	4182	0.774749		14418	2149	6.70917
		13125	2342	5.60418		11979	2054	5.83204		15563	2306	6.74892		15245	2272	6.70995		3123	3971	0.786452		13644	2097	6.50644
	Endpoint: mitochondrial membrane potential (JC-1) for RNase trials, ratio of aggregates to monomers (normalized to DMSO negative control)
	Treatment:	0.5 Gy 3H, with RNase treatment				0.5 Gy 3H				0 Gy				CCCP (JC-1 positive control)				DMSO (JC-1 negative control)
		Aggregate	Monomer	Ratio		Aggregate	Monomer	Ratio		Aggregate	Monomer	Ratio		Aggregate	Monomer	Ratio		Aggregate	Monomer	Ratio
	Trial 1	49808	10510	4.73911		41351	11465	3.60672		56746	10976	5.17001		4579	15036	0.304536		49100	10500	4.67619
		49086	10425	4.70849		44111	12075	3.65308		55797	10994	5.07522		4279	14244	0.300407		51600	10862	4.75051
		42769	8996	4.75422		37176	10359	3.58876		52600	10074	5.22136		4067	13217	0.30771		50306	10577	4.75617
		45365	9595	4.72798		34386	9423	3.64916		53735	10333	5.20033		4113	13649	0.301341		47186	9747	4.84108
		48115	10188	4.72271		37263	10248	3.63612		54345	10477	5.18708		3843	12341	0.311401		50453	10243	4.92561
		45683	9617	4.75023		33874	9301	3.64197		55609	10860	5.12053		3885	12392	0.313509		45734	9590	4.76893
	Trial 2	20063	2361	8.49767		16107	2265	7.11126		21466	2347	9.14614		1841	5855	0.314432		19496	2082	9.36407
		21529	2476	8.69507		16989	2399	7.0817		20899	2355	8.87431		1886	6152	0.306567		21943	2324	9.44191
		20445	2357	8.67416		16768	2344	7.15358		20877	2330	8.96009		1917	6069	0.315868		20183	2143	9.41811
		20735	2368	8.75633		16552	2322	7.12834		20911	2345	8.91727		1887	6075	0.310617		20650	2200	9.38636
		21340	2462	8.66775		16506	2341	7.05083		20300	2277	8.91524		1847	5928	0.311572		20072	2138	9.38821
		20324	2367	8.5864		16413	2289	7.17038		19770	2267	8.72078		1842	5801	0.317531		19108	2088	9.15134
	Trial 3	36177	3821	9.46794		25742	3939	6.53516		24442	3693	6.61847		1359	4097	0.331706		26373	3674	7.17828
		40665	4171	9.74946		24416	3823	6.38661		25427	3838	6.62507		1408	4179	0.336923		27118	3784	7.16649
		40870	4240	9.63915		26922	4068	6.61799		26135	3884	6.72889		1361	4018	0.338726		26954	3699	7.28683
		42173	4389	9.60879		27180	4121	6.59549		26859	4006	6.70469		1396	4074	0.342661		26016	3724	6.98604
		42300	4362	9.69739		26641	4009	6.6453		26625	4012	6.63634		1372	3854	0.355994		27292	3806	7.17078
		40982	4235	9.67698		26588	4066	6.5391		26401	4031	6.54949		1402	4195	0.334207		26384	3692	7.14626
Western blot quantitative analysis of band density using ImageJ
	values = area under peak/curve
	Reporter values in manuscript are normalized to positive controls (HepG2 and HeLa band density)
	Assessed using 1 way ANOVA, LSD post hoc
	CD63							TSG101
	HepgG2 (+ve control)	Exosome (0 Gy)	HCT116 +/+ lysate (0 Gy)	Exo0.5	HCT0.5			HeLa (+ve control)	Exo 0	HCT 0	Exo 0.5	HCT 0.5
Trial 1	861.234	7501.62	1083.22	9005.98	1350.79		Trial 1	4173.88	13419.8	12561.2	14408.5	15221.5
Trial 2	852.394	7283.38	1927.45	7570.2	1355.18		Trial 2	4935.6	20124.8	10604.9	20236.3	16026.5
Trial 3	842.249	7502.43	1495.39	8529.21	1495.03		Trial 3	4249.6	16034	11492.4	17492.5	12303.5
Clonogenic survival of reporter cells treated with UV-ICCM that had been depleted of exosomes and treated with RNase
	UV-ICCM, exo-depleted, Rnase	CCCM, exo-depleted, Rnase	medium (not cell conditioned), exo-depleted, Rnase
Trial 1 (plating	115	134	139
efficiency = 0.272)	121	136	135
	107	141	139
Trial 2 (plating	117	135	134
efficiency = 0.270)	116	128	139
	113	146	129
